# Supplementary material for: Analysis of the Characteristics of Fatal Accidents in the Construction Industry in China Based on Statistical Data
Source: Int J Environ Res Public Health. 2021 Feb 23;18(4):2162. doi: 10.3390/ijerph18042162 (PMC7926821; doi:10.3390/ijerph18042162)
Supplement: Supplementary file 1 [file ijerph-18-02162-s001.zip]

Archive with 1 entries (1 files):
- ijerph-1081451-supplementary.xls
