# Supplementary material for: Analysis of the Characteristics of Fatal Accidents in the Construction Industry in China Based on Statistical Data
Source: Int J Environ Res Public Health. 2021 Feb 23;18(4):2162. doi: 10.3390/ijerph18042162 (PMC7926821; doi:10.3390/ijerph18042162)
Supplement: Supplementary file 1 [file ijerph-18-02162-s001.zip › ijerph-1081451-supplementary.xls]

## Sheet: Sheet1
Date(year-month-day)	Region	Construction Company	Accident type	Deathes
2010-01-03	Yunnan	Yunnan Jiangong Municipal Construction Co., LTD	Collapse	7
2010-01-09	Jiangsu	Nantong Huashuo Construction Development Co., LTD	Collapse	3
2010-01-12	Anhui	Wuhu Hengda Construction and Installation Co., LTD	Collapse	8
2010-01-24	Hebei	Jiangsu Jiangzhong Group Co., LTD	Lifting injury	3
2010-03-13	Guangdong	China Construction Second Engineering Bureau, Third Construction Engineering Co., LTD	Collapse	9
2010-03-14	Guizhou	China Construction Forth Engineering Bureau, Second Construction Engineering Co., LTD	Collapse	9
2010-03-29	Sichuan	China Railway No.2 Engineering Group Construction Company	Collapse	3
2010-04-06	Liaoning	Longyuan Construction Group	Collapse	3
2010-04-15	Sichuan	Sichuan Gaobiao Construction Engineering Co., LTD	Collapse	3
2010-05-08	Guangdong	Guangzhou Construction Group Co., LTD	Collapse	4
2010-05-09	Liaoning	Benxi Guangda Construction and Installation Co., LTD	Lifting injury	4
2010-06-21	Sichuan	Sichuan Chemical Engineering Construction Parent Company	Lifting injury	3
2010-06-25	Liaoning	Jindi Construction Engineering Group Co., LTD	Fall from a high place	4
2010-07-03	Shaanxi	Shaanxi Jiangong Group No.5 Construction Engineering Co., LTD	Lifting injury	3
2010-07-05	Neimenggu	Shandong Hejian Construction Company	Collapse	3
2010-08-13	Hubei	Suizhou Yanhe Construction Engineering Co., LTD	Fall from a high place	3
2010-08-16	Jilin	Northeastern Jincheng Construction Limited Liability Company	Lifting injury	11
2010-08-23	Hunan	Yiyang First Construction Engineering Limited Liability Company	Poisoning and asphyxiation	3
2010-08-30	Jiangsu	Huaren Construction Group Co., LTD	Collapse	3
2010-08-31	Jilin	Changchun Jiangong Group, Jihong Construction Co., LTD	Lifting injury	4
2010-09-19	Neimenggu	Sunite Youqi Yonghong Construction and Installation Co., LTD	Collapse	3
2010-10-03	Hebei	Weichang Tianhaitong Construction and Installation Co., LTD	Collapse	3
2010-10-20	Jiangxi	Fujian First Construction Engineering Company	Collapse	3
2010-10-23	Sichuan	Sichuan Gongxian Shunan Construction and Installation Co., LTD	Lifting injury	4
2010-11-04	Beijing	Beijing Municipal Second Construction Engineering Co., LTD	Collapse	3
2010-11-12	Beijing	China Construction Technology Group Co., LTD	Lifting injury	3
2010-11-26	Jiangsu	China Railway twenty-forth Engineering Bureau, Jiangsu Engineering Co., LTD	Collapse	7
2010-12-15	Guizhou	Guizhou Construction Engineering Group Parent Company	Lifting injury	3
2010-12-26	Jiangsu	Wuxi Xishan Construction Industrial Co., LTD	Object strike	3
2011-01-28	Hunan	Shantou Chaoyang Construction Engineering Parent Company	Collapse	3
2011-03-01	Henan	Pingdingshan Dechun Jianan Ornament Co., LTD	Collapse	4
2011-04-16	Zhejiang	Zhejiang Puhang Construction Engineering Co., LTD	Lifting injury	5
2011-05-01	Neimenggu	Hunan Xingsha Construction Co., LTD	Collapse	6
2011-05-04	Qinghai	Jiangsu Huajiang Construction Group Co., LTD	Fall from a high place	3
2011-05-11	Liaoning	Xingcheng Shunan Building Demolition Co., LTD	Collapse	5
2011-05-25	Hunan	Sichuan Luqiao Bridge Engineering Co., LTD	Fall from a high place	3
2011-06-12	Neimenggu	China Railway City Construction Development Co., LTD	Lifting injury	5
2011-06-14	Liaoning	Liaoning Huaxin Municipal Construction Engineering Co., LTD	Collapse	5
2011-07-05	Neimenggu	Neimenggu Zhongxing Construction Co., LTD	Electric shock	5
2011-07-10	Neimenggu	Bayannaoer First Construction and Installation Co., LTD	Lifting injury	3
2011-07-24	Guizhou	Guizhou Jiangong Group, Eighth Construction Engineering Co., LTD	Poisoning and asphyxiation	3
2011-07-31	Liaoning	Shenyang Zhenhao Construction Engineering Co., LTD	Lifting injury	3
2011-08-03	Xinjiang	Xinjiang Metallurgy Construction Company	Fall from a high place	3
2011-08-10	Guangdong	Sichuan Thirteenth Construction Co., LTD	Collapse	4
2011-08-28	Guangdong	Xinyi Caiwenjin Real Estate Development Co., LTD	Collapse	6
2011-09-20	Guangdong	Jingzhou City Construction Group, Engineering Co., LTD	Lifting injury	4
2011-09-27	Hubei	Hubei Jinchao Construction Group Co., LTD	Collapse	3
2011-10-06	Jiangxi	Yifeng Xinglong Construction Engineering Co., LTD	Collapse	4
2011-10-06	Anhui	Shanghai Lichang Construction Ornament Engineering Co., LTD	Lifting injury	4
2011-10-08	Liaoning	Dalian Aerbin Group Co., LTD	Collapse	13
2011-11-03	Henan	Xuchang Jingye Construction Engineering Co., LTD	Fall from a high place	3
2011-11-16	Neimenggu	Chifeng Datong Construction Engineering Co., LTD	Lifting injury	3
2011-11-22	Guangdong	Shantou Chaoyang Construction Engineering Parent Company	Collapse	6
2011-11-26	Hubei	Zhongtian Construction Group Co., LTD	Lifting injury	4
2011-12-19	Jiangxi	Jiangxi Guoli Construction Group Co., LTD	Fall from a high place	3
2012-02-22	Beijing	Beijing Huaijian Group Co., LTD	Lifting injury	7
2012-03-01	Hunan	Hunan Dongfu Group, Liling Construction Co., LTD	Lifting injury	3
2012-03-04	Jiangsu	Jiangsu Jiangzhong Group Co., LTD	Collapse	3
2012-04-01	Xinjiang	Akesu Weihua Construction Engineering Co., LTD	Lifting injury	3
2012-04-12	Neimenggu	Jiangsu Tiandi Steel Structure Engineering Group Co., LTD	Fall from a high place	3
2012-04-29	Shanxi	Beijing Municipal Second Construction Engineering Co., LTD	Collapse	5
2012-06-16	Zhejiang	Zhejiang Bada Construction Group Co., LTD	Fall from a high place	3
2012-06-23	Jilin	Linjiang Hongda Construction Co., LTD	Lifting injury	3
2012-07-07	Hebei	Hebei Zhongbang Construction Co., LTD	Collapse	4
2012-07-14	Shandong	Zouping Chengxin Construction Co., LTD	Collapse	3
2012-07-26	Guangdong	Shantou Dahao Construction Partent Company	Poisoning and asphyxiation	3
2012-08-02	Jilin	Jiangsu Nantong Sixth Construction Co., LTD	Lifting injury	4
2012-08-26	Jiangsu	Jiangsu Jiangong Construction Co., LTD	Collapse	4
2012-08-29	Hubei	Jiangsu First Construction and Installation Co., LTD	Lifting injury	3
2012-09-05	Hebei	Huafeng Construction Limited Liability Company	Fall from a high place	4
2012-09-13	Hubei	Hubei Xianghe Construction Group Co., LTD	Fall from a high place	19
2012-10-09	Jiangsu	Jiangsu Zhongrui Roal and Bridge Construction Co., LTD	Poisoning and asphyxiation	3
2012-10-09	Shaanxi	Xi'an First Construction Engineering Company	Fall from a high place	5
2012-10-10	Shanxi	Shanxi Forth Construction Group Co., LTD	Collapse	3
2012-10-17	Jiangxi	Beijing City Construction Group Co., LTD	Fall from a high place	3
2012-10-18	Gansu	Gansu Jinfosi Construction Engineering Co., LTD	Collapse	4
2012-10-24	Henan	Henan Mining Construction Group Co., LTD	Vehicle injury	8
2012-10-24	Anhui	Suzhou Xiongzi Municipal Engineering Co., LTD	Collapse	3
2012-11-06	Liaoning	Shenyang Shuangxing Construction Group, Rongxing Construction Co., LTD	Collapse	3
2012-11-29	Tianjin	Tianjin Junli Supply of Heat Co., LTD	Collapse	3
2012-11-29	Jiangsu	Xuzhou Hongcheng Municipal Engineering Co., LTD	Collapse	3
2012-12-02	Guizhou	Hunan Wanli Construction Group Co., LTD	Lifting injury	3
2012-12-16	Hubei	Wuhan Tianpeng Construction Engineering Co., LTD	Collapse	3
2012-12-24	Zhejiang	Zhejiang Baosheng Construction Group Co., LTD	Fall from a high place	3
2012-12-31	Shanghai	Shanghai Construction Engineering Second Group Co., LTD	Collapse	5
2013-02-01	Henan	Henan Kaida Construction Co., LTD	Collapse	3
2013-02-04	Yunnan	Sichuan Qianyi Construction Engineering Co., LTD	Collapse	3
2013-02-06	Jiangxi	Hongyu Construction Group Company	Collapse	4
2013-03-07	Hunan	Shanghai Lvdi Construction Group Co., LTD	Fall from a high place	3
2013-03-21	Anhui	Anhui Longda Construction Group, Construction and Installation Co., LTD	Collapse	8
2013-03-30	Yunnan	Sihui Construction Engineering Co., LTD	Collapse	3
2013-04-01	Fujian	Zhongtai Construction Group Limited Liability Company	Collapse	3
2013-05-06	Shaanxi	Beijing Zhuzong Group Co., LTD	Collapse	5
2013-05-21	Hubei	Yichang Yangkun Construction Co., LTD	Collapse	5
2013-05-21	Sichuan	Sichuan Chuanjiao Road and Bridge Co., LTD	Collapse	5
2013-06-02	Fujian	Fujian Longxiang Construction Group Co., LTD	Collapse	4
2013-06-06	Jiangxi	Xinyu Taipingyang Construction Engineering Co., LTD	Collapse	3
2013-06-23	Xinjiang	Tiansong Construction Group Co., LTD	Fall from a high place	4
2013-07-04	Shanghai	Zhongcheng Construction Engineering Group Co., LTD	Collapse	5
2013-08-09	Jiangsu	Wuxi Shida Construction Co., LTD	Fall from a high place	3
2013-08-16	Jiangsu	Jiangsu Youli Construction Engineering Co., LTD	Fall from a high place	5
2013-09-07	Jiangsu	Nantong Construction Engineering General Co., LTD	Collapse	3
2013-09-30	Gansu	China Railway Twentieth Engineering Group, Sixth Engineering Company	Collapse	3
2013-10-12	Qinghai	Zhejiang Zhongcheng Construction Engineering Group Co., LTD	Collapse	5
2013-10-13	Jilin	Jilin Xinsheng Construction Engineering Company	Collapse	3
2013-10-27	Heilongjiang	Heilongjiang Donghui Construction Engineering Co., LTD	Collapse	4
2013-11-02	Shanxi	Datong Shente Group, Jian'an Co., LTD	Collapse	5
2013-11-20	Hubei	Hubei Hongtian Construction Engineering Co., LTD	Collapse	7
2013-11-22	Fujian	Fujian Zhaolong Construction Co., LTD	Collapse	3
2013-11-23	Heilongjiang	Jixi Jugong Construction Engineering Co., LTD	Collapse	3
2013-12-20	Sichuan	Chengdu Beite Construction and Installation Engineering Co., LTD	Collapse	3
2014-01-07	Beijing	Beijing Chengjian Second Construction Engineering Co., LTD	Collapse	5
2014-02-22	Jiangsu	Jiangyin Xianfeng Construction Co., LTD	Lifting injury	3
2014-04-06	Liaoning	Dalian Shida Construction Engineering Group Co., LTD	Lifting injury	3
2014-04-23	Ningxia	Zhongxing Construction Co., LTD	Collapse	3
2014-05-01	Henan	Henan Zhenxing Construction Engineering Group Co., LTD	Collapse	3
2014-05-02	Hubei	China Construction Third Engineering Bureau, Third Construction Engineering Co., LTD	Collapse	3
2014-05-13	Guangxi	Lingui Construction and Installation Company	Collapse	5
2014-05-30	Xinjiang	Zhongyedi Group, Northwest Geotechnical Engineering Co., LTD	Collapse	4
2014-06-26	Heilongjiang	Mudanjiang Hengfeng Construction and Installation Engineering Co., LTD	Lifting injury	3
2014-07-01	Xinjiang	Zhejiang Baoye Construction Group Co., LTD	Lifting injury	3
2014-07-03	Heilongjiang	Fujin Sewerage Engineering Company	Collapse	3
2014-07-09	Hunan	Hunan Qiangyou Construction Engineering Co., LTD	Collapse	3
2014-08-01	Guizhou	Guizhou Xiyuan Construction Engineering Co., LTD	Lifting injury	3
2014-08-03	Heilongjiang	Suihua Wanda Construction Group Co., LTD	Collapse	3
2014-08-25	Sichuan	Sichuan Dadong Construction Engineering Co., LTD	Lifting injury	3
2014-08-29	Qinghai	Hunan Kaile Construction Engineering Co., LTD	Lifting injury	3
2014-10-07	Guangxi	Guangdong Huasui Construction Limited Liability Company	Collapse	3
2014-10-20	Jiangxi	Jiangxi Xingan Construction Engineering Company	Collapse	6
2014-11-01	Shandong	Nantong Qiyi Construction Group Co., LTD	Lifting injury	3
2014-11-10	Liaoning	Jianping Yilong Construction Engineering Co., LTD	Lifting injury	3
2014-11-10	Guangdong	Foshan Nanhai Yongshun Construction Engineering Co., LTD	Collapse	3
2014-11-20	Ningxia	Ningxia Dechang Construction Engineering Co., LTD	Collapse	3
2014-12-01	Shanxi	Shanxi Hongtu Construction Engineering Co., LTD	Lifting injury	3
2014-12-03	Jiangsu	China Railway Fifth Engineering Group Co., LTD	Vehicle injury	3
2014-12-06	Hubei	Jiangsu Zhongnan Construction Industry Group Co., LTD	Collapse	3
2014-12-17	Jiangsu	China Railway Electrification Bureau Group Co., LTD	Collapse	4
2014-12-19	Henan	Guangshan Chengjian Construction and Installation Engineering Co., LTD	Collapse	5
2014-12-28	Anhui	China Railway Tenth Engineering Group Co., LTD	Lifting injury	3
2014-12-29	Beijing	Beijing Jiangong First Construction Engineering Co., LTD	Collapse	10
2015-02-09	Yunnan	Yunan Shunbaitai Construction Engineering Co., LTD	Collapse	8
2015-03-16	Shaanxi	Shaanxi Huashan Road and Bridge Engineering Co., LTD	Collapse	3
2015-03-26	Guangxi	Guangxi Jiangong Group, First Construction Engineering Co., LTD	Collapse	3
2015-04-05	Qinghai	Qinghai Civil Construction Industry Co., LTD	Collapse	3
2015-04-11	Hebei	Xinyu Jindi Ornament Construction Materials Co., LTD	Collapse	5
2015-04-29	Shaanxi	Yan'an Bao'an Construction Engineering Co., LTD	Collapse	3
2015-04-30	Shandong	Changle Yong'an Construction Engineering Co., LTD	Collapse	4
2015-06-07	Guangdong	Gansu Second Installation Engineering Co., LTD	Collapse	4
2015-06-12	Tianjin	Tianjin Jiuyuan Construction Engineering Group Co., LTD	Collapse	4
2015-06-12	Henan	Zhengzhou Water Supply Engineering Company	Collapse	3
2015-07-02	Gansu	Zhangye Dongsheng Road and Bridge Engineering Construction Co., LTD	Fall from a high place	3
2015-07-05	Xizang	China Railway Second Engineering Group Co., LTD	Collapse	8
2015-07-19	Guangdong	Guangdong Nuoxia Construction Engineering Co., LTD	Lifting injury	4
2015-08-12	Guangxi	Guangxi Daye Construction Group Co., LTD	Poisoning and asphyxiation	3
2015-08-17	Jiangsu	Nanjing Sushun Construction and Installation Engineering Co., LTD	Fall from a high place	3
2015-08-21	Hubei	China Construction Third Engineering Bureau, Second Construction Engineering Co., LTD	Lifting injury	4
2015-10-05	Sichuan	China Huaxi Limited Liability Company	Fall from a high place	4
2015-11-06	Bingtuan	Kuitun Guangsha Construction and Installation Co., LTD	Collapse	4
2015-11-08	Jiangsu	Jiangsu Chengzhang Construction Group Co., LTD	Collapse	3
2015-11-09	Ningxia	Yinchuan City Construction Group Engineering Co., LTD	Collapse	3
2015-11-18	Sichuan	Sichuan Liangzhong Yuanda Construction Co., LTD	Collapse	3
2015-12-23	Guizhou	Guizhou Construction Engineering Group Co., LTD	Collapse	3
2016-01-19	Sichuan	China Huaxi Limited Liability Company	Collapse	3
2016-01-30	Hebei	Tianshang Limin Construction Engineering Co., LTD	Collapse	5
2016-02-19	Chongqing	China Railway Tunnel Group First Co., LTD	Fall from a high place	3
2016-03-01	Henan	Beijing Zhuji Construction Engineering Co., LTD	Fall from a high place	3
2016-03-02	Guizhou	Hunan Shengtai Construction Co., LTD	Collapse	3
2016-03-25	Shanghai	Shanghai Construction Engineering Group Limited Liability Company	Fall from a high place	4
2016-05-21	Shandong	Shandong Rongcheng Construction Group Co., LTD	Lifting injury	3
2016-07-02	Xinjiang	Xinjiang Jiuzhou Construction Group Co., LTD	Collapse	3
2016-07-08	Zhejiang	Tengda Construction Group Limited Liability Company	Water inrush	4
2016-07-15	Shandong	Jiangxi Yurong Construction Engineering Co., LTD	Fall from a high place	8
2016-07-16	Neimenggu	Hebei Jiancai Construction Co., LTD	Fall from a high place	3
2016-07-19	Shanghai	China Construction Eighth Engineering Bureau Co., LTD	Collapse	3
2016-07-29	Chongqing	China Railway Tunnel Group Second Co., LTD	Collapse	3
2016-08-07	Hebei	Hebei Huagu Civil Engineering Co., LTD	Collapse	3
2016-08-13	Guizhou	Jiangxi Installation Engineering Co., LTD	Collapse	4
2016-08-22	Sichuan	Sichuan Hongyun Construction Group Co., LTD	Collapse	6
2016-08-25	Guizhou	Guangxi Henghui Construction Group Co., LTD	Collapse	3
2016-08-30	Shandong	Rizhao Jinlin Construction Engineering Co., LTD	Lifting injury	3
2016-09-13	Jilin	Jinlin Xinlong Construction Engineering Co., LTD	Lifting injury	3
2016-09-15	Liaoning	Shenzhen Zhongjian Dakang Construction Co., LTD	Lifting injury	3
2016-09-18	Hubei	Xinba Construction Group Co., LTD	Collapse	3
2016-10-12	Shandong	Jiangsu Huaneng Construction Engineering Group Co., LTD	Water inrush	3
2016-10-19	Liaoning	Zhongmei Third Construction Group Co., LTD	Collapse	3
2016-10-24	Heilongjiang	Mingshui Beifang Construction Engineering Company	Collapse	3
2016-11-07	Guizhou	Shenzhen Tiehan Ecological Environment Limited Liability Company	Collapse	3
2016-11-18	Fujian	Fujian Kaihui Municipal Construction Co., LTD	Collapse	3
2016-12-10	Henan	Henan Gongcheng Construction Engineering Co., LTD	Fall from a high place	3
2017-02-12	Fujian	China Railway Construction Limited Liability Company	Fire disaster	3
2017-02-19	Henan	Xixian Yongli Construction Engineering Co., LTD	Lifting injury	3
2017-02-20	Gansu	Gansu Eighth Construction Group Co., LTD	Collapse	4
2017-03-25	Guangdong	Guangzhou Municipal Group Co., LTD	Collapse	9
2017-03-27	Hebei	Hebei Construction Group, Tianchen Construction Engineering Co., LTD	Fall from a high place	3
2017-03-27	Anhui	Nantong Construction Engineering Group Limited Liability Company	Lifting injury	3
2017-03-28	Chongqing	Zhongkang Construction and Management Limited Liability Company	Collapse	3
2017-05-03	Yunnan	Yunnan Wanhe Construction Engineering Co., LTD	Collapse	3
2017-05-07	Shandong	Liaocheng Xingye Construction and Installation Engineering Co., LTD	Collapse	3
2017-05-11	Guangdong	Shenzhen Municipal Engineering Parent Company	Collapse	3
2017-05-14	Shanxi	China Railway Nineteenth Bureau Group Co., LTD	Lifting injury	3
2017-06-01	Shandong	Shandong Shengda Construction Group Co., LTD	Collapse	3
2017-06-02	Chongqing	Chongqing Songkuan Construction Engineering Co., LTD	Poisoning and asphyxiation	3
2017-06-19	Shandong	Zibo Baoxin Municipal Road Engineering Co., LTD	Collapse	5
2017-06-21	Shaanxi	Shaanxi Huayi Construction Engineering	Poisoning and asphyxiation	4
2017-06-23	Shandong	China Railway Construction Electrification Bureau Group Co., LTD	Vehicle injury	3
2017-07-11	Neimenggu	Neimenggu Xingtai Construction Group Co., LTD	Collapse	8
2017-07-19	Xinjiang	Xinjiang Dongfang Huanyu Construction and Installation Engineering Co., LTD	Fall from a high place	3
2017-07-22	Guangdong	Zhongjiao Fourth Shipping Administration Bureau Co., LTD	Lifting injury	7
2017-08-13	Guangdong	Lianjian Construction Engineering Co., LTD	Lifting injury	4
2017-09-15	Henan	Henan Zhixin Construction Engineering Co., LTD	Collapse	3
2017-09-17	Guangxi	Guangxi Zhanhong Construction Group Co., LTD	Collapse	3
2017-11-20	Shandong	Liaocheng Dongjian Foundation Engineering Co., LTD	Object strike	4
2017-12-22	Yunnan	Yunnan Jianbo Engineering Group Co., LTD	Explosion	4
2018-01-21	Anhui	Zhongye Tiangong Group, Tianjin Co., LTD	Fall from a high place	3
2018-01-24	Henan	Xuchang Zhongyuan Construction Group Co., LTD	Fall from a high place	4
2018-01-25	Guangdong	China Railway Fourteenth Bureau Tunnel Engineering Co., LTD	Collapse	3
2018-01-26	Guangxi	Guangxi Tengchao Construction Engineering Co., LTD	Collapse	3
2018-01-29	Sichuan	China Railway Eleventh Bureau Group Co., LTD	Poisoning and asphyxiation	3
2018-02-07	Guangdong	China Transportation Construction Limited Liability Company	Collapse	12
2018-02-08	Guangxi	Maoming Construction Group First Co., LTD	Collapse	3
2018-03-13	Ningxia	Xi'an Second Municipal Engineering Co., LTD	Collapse	4
2018-04-09	Guangdong	Shantou Dahao Construction Partent Company	Lifting injury	4
2018-05-17	Hainan	Daye Construction Engineering Group Co., LTD	Lifting injury	4
2018-05-24	Anhui	China Construction First Bureau Group Co., LTD	Poisoning and asphyxiation	3
2018-06-19	Hebei	Hebei Zhongbao Construction Group Co., LTD	Poisoning and asphyxiation	3
2018-06-29	Tianjin	Tianjin Yuhao Construction Engineering Group Co., LTD	Electric shock	3
2018-07-02	Guizhou	Bijie Town and Country Construction Engineering, Second Consrtuction Co., LTD	Collapse	3
2018-08-08	Guizhou	China Railway Twelfth Bureau Group Co., LTD	Collapse	3
2018-08-31	Shandong	Dayuan Jianye Group Limited Liability Company	Collapse	6
2018-09-07	Jiangxi	Shenyang Municipal Group Co., LTD	Collapse	4
2018-09-10	Shanghai	Shanghai Construction Engineering First Group Co., LTD	Poisoning and asphyxiation	3
2018-10-04	Hubei	Hubei Chengsheng Construction Engineering Co., LTD	Fall from a high place	3
2018-10-05	Shandong	Dingtao Construction Development Parent Company	Collapse	3
2018-12-10	Shaanxi	Sichuan Biaosheng Construction Engineering Co., LTD	Collapse	3
2018-12-29	Shanghai	Shanghai Construction Engineering Seventh Group Co., LTD	Collapse	3
2019-01-23	Hunan	Hunan Taishan Engineeringg Co., LTD	Collapse	5
2019-01-25	Zhejiang	Zhejiang Huayuan Construction Group Co., LTD	Collapse	5
2019-02-24	Sichuan	Sichuan Shengling Construction Engineering Co., LTD	Collapse	3
2019-02-26	Anhui	Anhui Guotai Construction Co., LTD	Collapse	3
2019-03-21	Jiangsu	China Construction Second Bureau Group Co., LTD	Collapse	7
2019-03-24	Liaoning	China Energy Construction Group Guangdong Thermal Power Engineering Co., LTD. China Construction Second Bureau Group Co., LTD	Fall from a high place	3
2019-04-10	Jiangsu	Yangzhou Fourth Construction and Installation Engineering Co., LTD	Collapse	5
2019-04-25	Hebei	Hengshui Guangsha Construction Engineering Co., LTD	Fall from a high place	11
2019-05-04	Gansu	Qingyang Jiatong Construction Co., LTD	Collapse	4
2019-05-16	Shanghai	Nantong Longyao Construction Engineering Co., LTD	Collapse	12
2019-05-27	Shandong	China Railway Twelfth Bureau Group Co., LTD	Collapse	5
2019-06-16	Hebei	Hebei Yuanhai Construction and Installation Engineering Co., LTD	Collapse	3
2019-07-08	Guangdong	Shenzhen Construction Group Engineering Co., LTD	Collapse	3
2019-08-28	Henan	China Construction Seventh Bureau Group Co., LTD	Collapse	3
2019-09-01	Xizang	Xizang Wan'an Construction Co., LTD	Collapse	3
2019-09-26	Sichuan	China Wuye Group Co., LTD	Collapse	3
2019-10-14	Jilin	Baicheng Senhao Construction Engineering Co., LTD	Collapse	5
2019-10-28	Guizhou	China Construction Second Engineering Bureau, Third Construction Engineering Co., LTD	Collapse	8
2019-11-15	Henan	Henan Yuyan Foundation Engineering Co., LTD	Collapse	3
2019-11-20	Gansu	Shaanxi Haosheng Construction Labour Service Co., LTD	Collapse	3
2019-12-01	Guangdong	China Railway Fifth Engineering Bureau, Fourth Construction Engineering Co., LTD	Collapse	3
2019-12-23	Heilongjiang	Heilongjiang Luban Construction Group Co., LTD	Collapse	4
2019-12-24	Henan	Henan Deren Construction Engineering Co., LTD	Collapse	3
***********************************************************************************************************************
Year	Frequency	Deaths
2010	627	772
2011	589	738
2012	487	624
2013	505	653
2014	522	648
2015	442	554
2016	634	735
2017	692	807
2018	734	840
2019	773	904
***********************************************************************************************************************
Year	2010		2011		2012		2013		2014		2015		2016		2017		2018		2019
Region	Frequency	Deaths	Frequency	Deaths	Frequency	Deaths	Frequency	Deaths	Frequency	Deaths	Frequency	Deaths	Frequency	Deaths	Frequency	Deaths	Frequency	Deaths	Frequency	Deaths
Beijing	28	34	28	34	17	23	16	16	18	32	9	10	26	26	14	14	22	23	14	14
Tianjin	14	16	18	20	13	16	14	15	10	11	8	11	14	14	16	18	14	16	15	17
Hebei	14	20	22	25	7	15	9	12	6	6	9	15	4	10	5	7	9	12	5	18
Shanxi	13	18	5	8	5	11	7	14	3	5	3	4	3	4	9	14	7	10	6	7
Neimenggu	24	28	17	35	12	15	9	10	10	13	11	15	8	12	12	20	10	11	12	15
Liaoning	15	24	17	42	7	9	14	14	15	20	10	11	9	13	10	10	14	15	7	9
Jilin	22	36	21	24	18	23	24	27	9	9	7	7	15	17	27	29	16	18	20	24
Heilongjiang	23	24	18	18	19	19	27	34	22	32	16	18	20	22	13	13	26	29	20	25
Shanghai	44	45	40	41	33	38	22	26	24	26	21	23	26	31	16	17	23	27	19	31
Jiangsu	49	63	58	59	30	41	40	59	73	84	53	60	113	118	89	90	85	87	75	88
Zhejiang	45	45	44	53	45	52	44	52	39	41	31	35	26	31	31	34	30	32	19	26
Anhui	27	37	25	29	30	34	27	38	27	30	23	25	33	35	34	38	32	44	60	67
Fujian	16	17	16	19	17	17	10	17	17	21	20	23	15	18	22	27	27	28	30	30
Jiangxi	14	19	13	19	17	19	18	25	8	14	8	9	23	27	34	35	22	26	17	21
Shandong	19	23	18	23	11	17	12	17	19	21	7	13	16	32	12	24	17	28	21	28
Henan	6	7	9	18	10	21	16	23	10	18	9	15	24	30	20	29	22	26	19	26
Hubei	26	33	20	28	18	43	21	34	22	28	18	25	26	28	29	30	24	27	28	31
Hunan	19	23	20	26	16	20	15	21	14	18	8	10	15	17	24	27	20	21	16	21
Guangdong	30	43	29	46	19	24	20	21	17	20	22	29	49	50	64	83	58	75	55	61
Guangxi	19	19	14	14	14	14	29	30	28	36	23	27	19	21	25	31	18	23	24	24
Hainan	10	10	10	10	8	8	5	6	6	6	3	5	7	7	9	12	15	18	9	9
Chongqing	17	20	18	20	25	28	28	28	33	35	43	43	37	41	51	57	55	57	59	61
Sichuan	26	36	16	18	14	15	8	14	13	15	4	9	18	26	22	23	54	59	117	126
Guizhou	16	27	16	19	11	16	13	16	13	19	6	10	20	30	23	26	20	26	10	19
Yunnan	27	35	26	29	27	29	22	29	25	28	15	23	21	22	24	29	22	22	24	25
Xizang	0	0	0	0	0	0	2	2	3	4	3	10	0	0	0	0	0	0	2	4
Shaanxi	16	19	8	9	6	8	3	7	4	6	5	9	5	5	5	10	8	11	12	12
Gansu	16	16	10	12	10	14	19	23	9	11	12	14	12	15	22	27	26	28	17	24
Qinghai	9	9	10	13	9	10	11	16	9	11	10	12	12	13	7	7	11	11	13	13
Ningxia	5	7	6	7	5	6	4	5	4	9	5	8	3	3	3	3	15	18	15	15
Xinjiang	16	17	15	18	12	17	17	21	12	19	19	22	15	17	14	17	8	8	12	12
***********************************************************************************************************************
